# Supplementary material for: Physicochemical Properties, Antioxidant Activity, and High-Performance Thin-Layer Chromatography Profiling of Propolis Samples from Western Australia
Source: Plants (Basel). 2024 Jul 11;13(14):1919. doi: 10.3390/plants13141919 (PMC11281206; doi:10.3390/plants13141919)
Supplement: Supplementary file 1 [file plants-13-01919-s001.zip]

Archive with 1 entries (1 files):
- plants-3038201-supplementary.pdf
